# Supplementary material for: Roles of Subunit ND2/NuoN in the Proton Pumping Coupling Mechanism of Complex I
Source: Int J Mol Sci. 2026 Mar 25;27(7):2990. doi: 10.3390/ijms27072990 (PMC13073174; doi:10.3390/ijms27072990)
Supplement: Supplementary file 1 [file ijms-27-02990-s001.zip]

Archive with 1 entries (1 files):
- ijms-4135190-supplementary.pdf
